# Supplementary material for: Potential of Cheese-Associated Lactic Acid Bacteria to Metabolize Citrate and Produce Organic Acids and Acetoin
Source: Metabolites. 2023 Nov 6;13(11):1134. doi: 10.3390/metabo13111134 (PMC10673126; doi:10.3390/metabo13111134)
Supplement: Supplementary file 1 [file metabolites-13-01134-s001.zip]

Archive with 1 entries (1 files):
- metabolites-2685506-supplementary.pdf
